# Supplementary material for: Current Treatment Practices and Prognostic Factors in Early-Stage Ovarian Cancer—An Analysis of the NOGGO/JAGO
Source: Cancers (Basel). 2023 Mar 29;15(7):2038. doi: 10.3390/cancers15072038 (PMC10093615; doi:10.3390/cancers15072038)
Supplement: Supplementary file 1 [file cancers-15-02038-s001.zip]

Archive with 1 entries (1 files):
- cancers-2232740-supplementary.pdf
